# Supplementary material for: Capsular polysaccharide restrains type VI secretion in Acinetobacter baumannii
Source: eLife. 2025 Jan 3;14:e101032. doi: 10.7554/eLife.101032 (PMC11731876; doi:10.7554/eLife.101032)
Supplement: Figure 3—source data 2. [file elife-101032-fig3-data2.zip]

Archive with 4 entries (4 files):
- CL_Alcian.jpg
- __MACOSX/._CL_Alcian.jpg
- SUP_Alcian.jpg
- __MACOSX/._SUP_Alcian.jpg
