# Supplementary material for: Capsular polysaccharide restrains type VI secretion in Acinetobacter baumannii
Source: eLife. 2025 Jan 3;14:e101032. doi: 10.7554/eLife.101032 (PMC11731876; doi:10.7554/eLife.101032)
Supplement: Figure 6—source data 4. [file elife-101032-fig6-data4.zip]

Archive with 12 entries (12 files):
- STAT_CL_Sigma70.jpg
- __MACOSX/._STAT_CL_Sigma70.jpg
- EXP_CL_Hcp.jpg
- __MACOSX/._EXP_CL_Hcp.jpg
- STAT_CL_Hcp.jpg
- __MACOSX/._STAT_CL_Hcp.jpg
- EXP_SUP_Hcp.jpg
- __MACOSX/._EXP_SUP_Hcp.jpg
- STAT_SUP_Hcp.jpg
- __MACOSX/._STAT_SUP_Hcp.jpg
- EXP_CL_Sigma70.jpg
- __MACOSX/._EXP_CL_Sigma70.jpg
