# Supplementary material for: Capsular polysaccharide restrains type VI secretion in Acinetobacter baumannii
Source: eLife. 2025 Jan 3;14:e101032. doi: 10.7554/eLife.101032 (PMC11731876; doi:10.7554/eLife.101032)
Supplement: Figure 6—source data 6. [file elife-101032-fig6-data6.zip]

Archive with 12 entries (12 files):
- 8-11h_Sigma70.jpg
- __MACOSX/._8-11h_Sigma70.jpg
- 8-11h_Hcp.jpg
- __MACOSX/._8-11h_Hcp.jpg
- 2-7h_Sigma70.jpg
- __MACOSX/._2-7h_Sigma70.jpg
- 12-16h_Hcp.jpg
- __MACOSX/._12-16h_Hcp.jpg
- 2-7h_Hcp.jpg
- __MACOSX/._2-7h_Hcp.jpg
- 12-16h_Sigma70.jpg
- __MACOSX/._12-16h_Sigma70.jpg
