# Supplementary material for: Capsular polysaccharide restrains type VI secretion in Acinetobacter baumannii
Source: eLife. 2025 Jan 3;14:e101032. doi: 10.7554/eLife.101032 (PMC11731876; doi:10.7554/eLife.101032)
Supplement: Figure 7—source data 4. [file elife-101032-fig7-data4.zip]

Archive with 16 entries (16 files):
- 8h_Sigma70.jpg
- __MACOSX/._8h_Sigma70.jpg
- 8h_Hcp.jpg
- __MACOSX/._8h_Hcp.jpg
- 2h_Hcp.jpg
- __MACOSX/._2h_Hcp.jpg
- 16h_Hcp.jpg
- __MACOSX/._16h_Hcp.jpg
- 4h_Hcp.jpg
- __MACOSX/._4h_Hcp.jpg
- 2h_Sigma70.jpg
- __MACOSX/._2h_Sigma70.jpg
- 16h_Sigma70.jpg
- __MACOSX/._16h_Sigma70.jpg
- 4h_Sigma70.jpg
- __MACOSX/._4h_Sigma70.jpg
